# Supplementary material for: Cell tip growth underlies injury response of marine macroalgae
Source: PLoS One. 2022 Mar 17;17(3):e0264827. doi: 10.1371/journal.pone.0264827 (PMC8929694; doi:10.1371/journal.pone.0264827)
Supplement: S1 Table — (XLSX) [file pone.0264827.s015.xlsx]

## Sheet: Sheet1
S1 Table. DNA barcode sequences of the macroalgae species used in this study
Species	Collection information (locality; date; collector, voucher)	rbcL	cox1	18S rDNA	ITS1-5.8S-ITS2 rDNA
Red algae
Chondracanthus chamissoi (C. Agardh) Kützing	Sugashima Island (34°29’ N, 136°52’ E), Toba City, Mie Pref., Japan; 2021,3,31; Maki Shirae-Kurabayashi; 3A11R	LC650000
Chondracanthus okamurae I.A. Abbott	Sugashima Island (34°29’ N, 136°52’ E), Toba City, Mie Pref., Japan; 2021,3,31; Maki Shirae-Kurabayashi; 3A15R	LC650001
Chondrus ocellatus Holmes	Sugashima Island (34°29’ N, 136°52’ E), Toba City, Mie Pref., Japan; 2021,3,31; Maki Shirae-Kurabayashi; 3A50R	LC650002
Colaconema codicola (Børgesen) Stegenga, J.J. Bolton & R.J. Anderson	Sugashima Island (34°29’ N, 136°52’ E), Toba City, Mie Pref., Japan; 2020.3.25; Maki Shirae-Kurabayashi; 1A22R	LC663320		LC650012
Dasya sp.*	Sugashima Island (34°29’ N, 136°52’ E), Toba City, Mie Pref., Japan; 2020.3.25; Maki Shirae-Kurabayashi;1A27R	LC650003		LC650013
Gracilaria textorii (Suringar) Hariot	Sugashima Island (34°29’ N, 136°52’ E), Toba City, Mie Pref., Japan; 2021,3,31; Maki Shirae-Kurabayashi; 3A09R	LC650004
	Sugashima Island (34°29’ N, 136°52’ E), Toba City, Mie Pref., Japan; 2021,3,31; Maki Shirae-Kurabayashi; 3A47R	LC650005
Grateloupia imbricata Holmes	Sugashima Island (34°29’ N, 136°52’ E), Toba City, Mie Pref., Japan; 2021,3,31; Maki Shirae-Kurabayashi; 3A42R	LC650006
Gymnogongrus flabelliformis Harvey	Sugashima Island (34°29’ N, 136°52’ E), Toba City, Mie Pref., Japan; 2021,3,31; Maki Shirae-Kurabayashi; 3A14R	LC650007
Schizymenia dubyi (Chauvin ex Duby) J. Agardh	Sugashima Island (34°29’ N, 136°52’ E), Toba City, Mie Pref., Japan; 2021,3,31; Maki Shirae-Kurabayashi; 3A45R	LC650008
	Sugashima Island (34°29’ N, 136°52’ E), Toba City, Mie Pref., Japan; 2021,3,31; Maki Shirae-Kurabayashi; 3A46R	LC650009
Green algae
Blidingia minima (Nägeli) Kylin	Sugashima Island (34°29’ N, 136°52’ E), Toba City, Mie Pref., Japan; 2021,3,31; Maki Shirae-Kurabayashi; 3A57G				LC650015
Bryopsis sp.**	Sugashima Island (34°29’ N, 136°52’ E), Toba City, Mie Pref., Japan; 2020.3.25; Maki Shirae-Kurabayashi;1A10G	LC650010			LC650018
Cladophora albida (C. Agardh) Kützing	Sugashima Island (34°29’ N, 136°52’ E), Toba City, Mie Pref., Japan; 2020.3.25; Maki Shirae-Kurabayashi; 1A32G			LC650014
Ulva australis Areschoug	Sugashima Island (34°29’ N, 136°52’ E), Toba City, Mie Pref., Japan; 2021.4.01; Maki Shirae-Kurabayashi; 3B15G				LC650016
Ulva onoi Hiraoka & Sa. Shimada	Sugashima Island (34°29’ N, 136°52’ E), Toba City, Mie Pref., Japan; 2021,3,31; Maki Shirae-Kurabayashi; 3A01G				LC650017
Brown algae
Scytosiphon lomentaria (Lyngbye) Link	Sugashima Island (34°29’ N, 136°52’ E), Toba City, Mie Pref., Japan; 2021.4.01; Maki Shirae-Kurabayashi; 3B07B		LC650011
*The rbcL sequence of this species was 99.9% identical to the sequence listed in GenBank as Dasya sessilis (GU473265-GU473267). However, whether the registered sequence actually represents D. sessilis remains to be determined (Dr. Yukimasa Yamagishi, personal communication). Therefore, we call this species "Dasya sp." in the current study.
**The ITS1-5.8S-ITS2 rDNA sequence of this species was 99.5% identical to the sequence listed in GenBank as Bryopsis plumosa (AB840997), whereas the rbcL sequence was 99.4-99.5% identical to the sequence listed in GenBank as Bryopsis sp.1 (HF583318, HF583324, HF549162). According to Hollants et al. (2013), Bryopsis plumosa contains more than 10 cryptic species, most of which have been treated as …
Hollants, J., Leliaert, F., Verbruggen, H., De Clerck, O. and Willems, A. (2013). Host specificity and coevolution of Flavobacteriaceae endosymbionts within the siphonous green seaweed Bryopsis. Mol Phylogenet Evol. 67, 608-614.
